# Supplementary material for: Defining the chromatin-associated protein landscapes on Trypanosoma brucei repetitive elements using synthetic TALE proteins
Source: eLife. 2026 Mar 10;14:RP109950. doi: 10.7554/eLife.109950 (PMC12975129; doi:10.7554/eLife.109950)
Supplement: Figure 1—figure supplement 1—source data 1. [file elife-109950-fig1-figsupp1-data1.zip]

Archive with 4 entries (4 files):
- F1_figsup1_sd1_label.tiff
- __MACOSX/._F1_figsup1_sd1_label.tiff
- F1_figsup1_sd1_orig.tiff
- __MACOSX/._F1_figsup1_sd1_orig.tiff
